# Supplementary material for: FOXP3 Mutations and Instability as Determinants of Regulatory T-Cell Plasticity in Endocrine Autoimmunity
Source: Int J Mol Sci. 2026 Jun 26;27(13):5778. doi: 10.3390/ijms27135778 (PMC13362172; doi:10.3390/ijms27135778)
Supplement: Supplementary file 1 [file ijms-27-05778-s001.zip]

Archive with 1 entries (1 files):
- ijms-4337591-supplementary.pdf
